# Supplementary material for: Prenatal Fine Particulate Matter, Maternal Micronutrient Antioxidant Intake, and Early Childhood Repeated Wheeze: Effect Modification by Race/Ethnicity and Sex
Source: Antioxidants (Basel). 2022 Feb 11;11(2):366. doi: 10.3390/antiox11020366 (PMC8868511; doi:10.3390/antiox11020366)
Supplement: Supplementary file 1 [file antioxidants-11-00366-s001.zip]

Archive with 1 entries (1 files):
- antioxidants-1545932-supplementary.pdf
